# Supplementary material for: Erythropoietin modulates hepatic inflammation, glucose homeostasis, and soluble epoxide hydrolase and epoxides in high‐fat diet‐induced obese mice
Source: FEBS Open Bio. 2026 Jan 31;16(7):1328–39. doi: 10.1002/2211-5463.70208 (PMC13327047; doi:10.1002/2211-5463.70208)
Supplement: Supplementary file 2 — Table S1. List of primer sequences used for real time PCR. [file FEB4-16-1328-s002.xlsx]

## Sheet: Sheet1
Table S1. List of primer sequences used for real time PCR.
	Gene	Forward	Reverse
	Acc1	5'-TAATGGGCTGCTTCTGTGACTC-3'	5'-CTCAATATCGCCATCAGTCTT-3'
	Fas	5'-GGAGGTGGTGATAGCCGGTAT-3'	5'-TGGGTAATCCATAGAGCCCAG-3'
	Tgh	5'-CTTGGCTCCTTGAGATTTG-3'	5'-AGTTGGCAATGTTGTCCTG-3'
	Srebf1	5'-GCAGCCACCATCTAGCCTG-3'	5'-CAGCAGTGAGTCTGCCTTGAT-3'
	Lpl	5'-ACTCGCTCTCAGATGCCCTA-3'	5'-TTGTGTTGCTTGCCATTCTC-3'
	Ccr2	5'-TGCCATCATAAAGGAGCCA-3'	5'-AGCACATGTGGTGAATCCAA-3'
	Mcp1	5'-AGGTCCCTGTCATGCTTCTG-3'	5'-TCATTGGGATCATCTTGCTG-3'
	Tnfα	5'-GGCAGGTCTACTTTGGAGTCATTGC-3'	5'-ACATTCGAGGCTCCAGTGAATTCGG-3'
	Alox5	5'-ACTACATCTACCTCAGCCTCATT-3'	5'-GGTGACATCGTAGGAGTCCAC-3'
	Alox12	5'-CTCTTGTCATGCTGAGGATGGAC-3'	5'-AAGAGCCAGGCAAGTGGAGGAT-3'
	Alox15	5'-GGCTCCAACAACGAGGTCTAC-3'	5'-AGGTATTCTGACACATCCACCTT-3'
	Cox1	5'-GAATGCCACCTTCATCCGAGAAG-3'	5'-GCTCACATTGGAGAAGGACTCC-3'
	Cox2	5'-GGACTGGGCCATGGAGTG-3'	5'-GAAAAGGCGCAGTTTATGTTG-3'
	Ephx2	5'-ACCACTCATGGATGAAAGCTACA-3'	5'-TCAGGTAGATTGGCTCCACAG-3'
	β-actin	5'-ATGCTCCCCGGGCTGTAT-3'	5'-CATAGGAGTCCTTCTGACCCATTC-3'
